# Supplementary material for: Breaking the cold chain: solutions for room temperature preservation of mosquitoes leading to high quality reference genomes
Source: Gigascience. 2026 May 22;15:giag061. doi: 10.1093/gigascience/giag061 (PMC13221836; doi:10.1093/gigascience/giag061)
Supplement: giag061_Supplemental_File [file giag061_supplemental_file.zip]

Archive with 1 entries (1 files):
- squish-TableS1.xlsx
